# Supplementary material for: Comparative mitogenome analysis of two ectomycorrhizal fungi (Paxillus) reveals gene rearrangement, intron dynamics, and phylogeny of basidiomycetes
Source: IMA Fungus. 2020 Jul 2;11:12. doi: 10.1186/s43008-020-00038-8 (PMC7333402; doi:10.1186/s43008-020-00038-8)
Supplement: Supplementary file 2 — Additional file 2 Table S1. Comparison on mitogenomes between four Boletales species. Table S2. Gene features and organization of the Paxillus mitogenomes. Table S3. Tandem repeats detected in the mitogenomes of two Paxillus species using the Tandem Repeats Finder. Table S4. Distribution of repeat loci in the two Paxillus mitogenomes searched by REPuter. Table S5. Local BLAST searches between the mitochondrial and the nuclear genomes of two Paxillus species. Table S6. Species and GenBank accession number used for phylogenetic analysis in this study. [file 43008_2020_38_MOESM2_ESM.xlsx]

## Sheet: Table S1
Table S1 Comparison on mitogenomes between four Boletales species
Item	Paxillus involutus	Paxillus rubicundulus	Rhizopogon salebrosus	Rhizopogon vinicolor
Order	Boletales	Boletales	Boletales	Boletales
Family	Paxillaceae	Paxillaceae	Rhizopogonaceae	Rhizopogonaceae
Accession number	MK993563	MK993564	MH794152	MH794153
Genome size (bp)	39109	41061	66704	77109
GC content (%)	21.75	21.02	21.45	21.46
AT skew	-0.086	-0.089	-0.027	-0.027
GC skew	0.06	0.051	0.063	0.083
No. of PCGs	18	17	24	22
No. of introns	4	5	16	24
Intronic ORFs	1	0	10	19
No. of rRNAs	2	2	2	2
No. of tRNAs	25	25	25	25
Protein coding region (bp)	17052 (43.60%)	16803 (40.92%)	22605 (33.89%)	19665 (25.50%)
Intronic region (bp)	2790 (7.13%)	2499 (6.09%)	17735 (26.59%)	31620 (41.01%)
RNA region (bp)	7972 (20.38%)	7969 (19.41%)	7787 (11.67%)	7784 (10.09%)
Intergenic region (bp)	11295 (28.88%)	13790 (33.58%)	18577 (27.85%)	18040 (23.40%)

## Sheet: Table S2
Table S2 Gene features and organization of the Paxillus mitogenomes
Paxillus involutus						Paxillus rubicundulus
Gene	Start	Stop	Length	Intergenic nucleotides (bp)	Notes	Gene	Start	Stop	Length	Intergenic nucleotides (bp)	Notes
orf267	1844	2647	804		LAGLIDADG endonuclease	cox1	1	2005	2005	410
cox1	1	3393	3393	393		exon1	1	270	270
exon1	1	703	703			exon2	692	2005	1314
exon2	1446	1843	398			intron1	271	691	421		Group IA
exon3	2911	3393	483			atp6	2416	3192	777	546
intron1	704	1445	742		Group ID	trnM(cat)	3739	3809	71	201
intron2	1844	2910	1067		Group I(derived)	trnH(gtg)	4084	4011	74	104
atp6	3787	4563	777	574		rnl	4189	8235	4047	684
trnM(cat)	5138	5208	71	166		cox2	8920	9675	756	631
trnH(gtg)	5447	5375	73	102		trnA(tgc)	10307	10378	72	49
rnl	5550	9591	4042	695		trnF(gaa)	10428	10499	72	30
cox2	10287	11042	756	625		trnT(tgt)	10530	10601	72	77
trnA(tgc)	11668	11739	72	32		trnQ(ttg)	10679	10749	71	45
trnF(gaa)	11772	11843	72	39		trnK(ttt)	10795	10868	74	433
trnT(tgt)	11883	11954	72	120		rps3	11302	12576	1275	424	ribosomal protein S3
trnQ(ttg)	12075	12145	71	35		orf104	13315	13001	315	627	DNA polymerase
trnK(ttt)	12181	12254	74	412		nad6	13943	14554	612	511
rps3	12667	13938	1272	867		nad2	15066	16724	1659	-13
nad6	14806	15417	612	417		nad3	16712	17071	360	253
nad2	15835	17487	1653	-13		trnY(gta)	17325	17408	84	122
nad3	17475	17834	360	216		trnM(cat)	17531	17604	74	51
trnY(gta)	18051	18134	84	121		trnS(tga)	17656	17741	86	199
trnM(cat)	18256	18329	74	35		rns	17941	19994	2054	114
trnS(tga)	18365	18450	86	209		trnV(tac)	20109	20179	71	126
rns	18660	20722	2063	156		trnL(tag)	20306	20388	83	97
trnV(tac)	20879	20949	71	130		trnR(tcg)	20486	20557	72	1240
trnL(tag)	21080	21162	83	80		trnG(tcc)	21869	21798	72	111
trnR(tcg)	21243	21314	72	819		atp9	22202	21981	222	168
orf100	22436	22134	303	229	hypothetical protein	trnD(gtc)	22444	22371	74	53
trnG(tcc)	22737	22666	72	105		trnW(cca)	22569	22498	72	57
atp9	23064	22843	222	158		atp8	22785	22627	159	315
trnD(gtc)	23296	23223	74	61		trnC(gca)	23101	23176	76	29
trnW(cca)	23429	23358	72	58		trnR(tct)	23206	23277	72	271
atp8	23646	23488	159	300		nad1	23549	24562	1014	270
trnC(gca)	23947	24022	76	30		trnI(gat)	24833	24903	71	269
trnR(tct)	24053	24124	72	275		cob	25173	27670	2498	3537
nad1	24400	25413	1014	268		exon1	25173	25373	201
trnI(gat)	25682	25752	71	283		exon2	25647	25935	289
cob	26036	27474	1439	291		exon3	26311	26640	330
exon1	26036	26236	201			exon4	27327	27670	344
exon2	26512	27474	963			intorn1	25374	25646	273		Group IB
intron1	26237	26511	275		Group IB	intorn2	25936	26310	375		Group IA
orf147	28209	27766	444	1265	hypothetical protein	intorn3	26641	27326	686		Group IB
cox3	29475	30287	813	-46		cox3	31208	32014	807	-88
orf732	30242	32440	2199	295	hypothetical protein	orf792	31927	34305	2379	348	hypothetical protein
nad4L	32736	33002	267	9		nad4L	34654	34920	267	9
nad5	33012	35712	2701	276		nad5	34930	37668	2739	269
exon1	33012	33428	417			exon1	34930	35346	417
exon2	34135	35712	1578			exon2	36091	37668	1578
intron1	33429	34134	706		Group I(derived)	intron1	35347	36090	744		Group I(derived)
nad4	35989	37446	1458	579		nad4	37938	39395	1458	616
trnP(tgg)	38026	38099	74	68		trnP(tgg)	40012	40085	74	63
trnN(gtt)	38168	38240	73	72		trnN(gtt)	40149	40221	73	69
trnL(taa)	38313	38398	86	100		trnL(taa)	40291	40376	86	82
trnM(cat)	38499	38569	71	29		trnM(cat)	40459	40529	71	41
trnE(ttc)	38599	38669	71	171		trnE(ttc)	40571	40641	71	169
trnS(gct)	38841	38920	80	189		trnS(gct)	40811	40890	80	171

## Sheet: Table S3
Table S3 Tandem repeats detected in the mitogenomes of two Paxillus species using the Tandem Repeats Finder
Species	Indices	Period Size	Copy Number	Consensus Size	Percent Matches	Percent Indels	Score	Entropy (0-2)	Repeat motif
Paxillus involutus	1894--1948	3	18.3	3	76	0	56	1.39	TAA
Paxillus involutus	1908--1948	21	2	21	95	0	73	1.27	ATAATAATAATAATCATAATT
Paxillus involutus	1894--1939	12	3.8	12	88	0	65	1.39	TAATAATAATCA
Paxillus involutus	3390--3455	22	3	21	80	8	69	1.19	TTAAATTATTAATATTTAATA
Paxillus involutus	4661--4740	20	4	20	93	0	142	1.51	TTAAGTATATATTTAGCTTA
Paxillus involutus	10044--10078	14	2.3	15	85	14	54	1	TATTATAATTTAATA
Paxillus involutus	11090--11119	7	4.3	7	95	0	51	1.4	ATAACTA
Paxillus involutus	11119--11199	27	3	27	83	7	94	1.5	TTCCCCTCTAAATATTTTAAATTAAAT
Paxillus involutus	11418--11463	15	2.9	15	83	6	56	1.57	TGATACTAATAATAC
Paxillus involutus	11523--11584	16	3.8	16	72	10	54	1.09	ATTTTTAATAGTATTA
Paxillus involutus	12014--12065	7	7.9	7	79	12	65	1.03	AATAAAT
Paxillus involutus	12014--12065	25	2.1	25	92	0	86	1.03	AATAAATAACAAATAATAAATAATA
Paxillus involutus	12024--12061	18	2.1	18	95	0	67	1	AAATAATAAATAATAAAT
Paxillus involutus	12030--12054	11	2.3	11	100	0	50	0.86	TAAATAATAAA
Paxillus involutus	12292--12316	7	3.6	7	100	0	50	0.97	ATAATAT
Paxillus involutus	15404--15448	23	2	23	82	8	56	1.17	AATCTAAATTTAATTATTATTTT
Paxillus involutus	15586--15698	46	2.6	41	87	6	163	1.34	AATTATTATTAAAGTATAGTATTTTTATTTATATAATATAT
Paxillus involutus	17514--17552	18	2.4	16	87	12	53	1.58	TTAGCTTTATGTTTTA
Paxillus involutus	17844--17884	7	5.9	7	100	0	82	0.98	ATTTATA
Paxillus involutus	18137--18191	10	5.5	10	75	14	51	1.09	TATAATAATA
Paxillus involutus	18147--18216	26	2.7	26	78	10	70	1.11	AATAATAATAAATATATAAAAAATTA
Paxillus involutus	18548--18579	13	2.6	13	90	9	50	0.86	TATTTTTATAATT
Paxillus involutus	20746--20777	13	2.5	13	100	0	64	0.99	TTTAATTTAATAA
Paxillus involutus	20796--20860	3	22.7	3	73	17	50	1.15	ATA
Paxillus involutus	20766--20879	46	2.6	41	81	10	129	1.28	TAATAATTTAATAAAACTAATTTAATTTTAATAAAAAATAA
Paxillus involutus	20801--20857	19	2.9	19	80	14	71	1.07	TAATAAAAAATAATAATTT
Paxillus involutus	20967--21013	10	4.6	10	97	2	85	1.33	TAATTATATC
Paxillus involutus	21361--21400	8	5	8	93	0	71	1.35	TTAATACT
Paxillus involutus	23141--23175	17	2.2	17	90	10	56	1.21	ATATTTTATATATAGTT
Paxillus involutus	23812--23852	22	1.9	21	95	5	73	1.34	TTTTATTTAATATAAGTATAT
Paxillus involutus	24022--24052	11	2.8	11	100	0	62	0.96	TATAATTTATT
Paxillus involutus	24223--24263	16	2.5	17	80	11	50	1.13	TTTTAATTATATATAAA
Paxillus involutus	26302--26341	15	2.7	15	84	11	55	0.98	TAATTTATAATTTTA
Paxillus involutus	29168--29203	11	3.3	11	88	0	54	0.94	ATATATAAAAT
Paxillus involutus	29179--29220	19	2.3	18	87	4	57	1.21	ATATATAAAAAACATATA
Paxillus involutus	30293--30354	21	2.8	22	77	13	65	1.2	AATATATATATTATTAATATTC
Paxillus involutus	30798--30872	39	2.1	34	82	12	87	1.3	ATATTTATAATTTATTTTTAAATATTTATTTACT
Paxillus involutus	31045--31110	21	2.9	24	72	21	77	1.27	TAATATTAATAATTTTATGGAAAA
Paxillus involutus	31071--31107	18	2	19	89	5	58	1	ATAATAATAATAATTTTAT
Paxillus involutus	31429--31463	18	1.9	18	100	0	70	1.58	TAATACTAATTTTAGATC
Paxillus involutus	31620--31648	9	3.2	9	100	0	58	1.39	CTAATATTT
Paxillus involutus	31668--31693	9	2.9	9	100	0	52	1.69	TAACTAATG
Paxillus involutus	35846--35921	26	2.8	28	73	19	79	1.1	TAATATTTATTTATATTTTATAATTTAC
Paxillus involutus	35859--35936	19	3.7	22	70	23	60	1.09	TATTTTATAATATTACTAATAT
Paxillus involutus	35854--35917	22	2.8	23	80	13	71	1.1	ATTTATTTTTATAATATTTACTA
Paxillus involutus	35853--35911	24	2.3	26	83	13	70	1.1	TATTTTTATTTATAATATTACTAATT
Paxillus involutus	35967--35999	15	2.1	16	88	5	50	0.93	TTTAATTATGTTATTT
Paxillus involutus	35968--36011	20	2.2	19	84	15	54	0.99	TTATTTATTTATTTTTTAA
Paxillus involutus	37595--37630	7	5.1	7	89	0	54	1.33	ATCTAAT
Paxillus involutus	37598--37630	14	2.4	14	100	0	66	1.27	TAATATCTAATATT
Paxillus involutus	37595--37640	21	2.2	21	84	7	58	1.39	ATCTAATATCTAATATATAAT
Paxillus involutus	37617--37661	23	2	23	86	0	63	1.43	TCTAAAATTAAATAATAACTATC
Paxillus involutus	37705--37759	23	2.3	24	75	12	60	1.31	TTATATATAATATTAATTCTTAAT
Paxillus rubicundulus	2002--2067	22	3	21	82	8	78	1.09	TTAAATTATTAATATTTAATA
Paxillus rubicundulus	3288--3347	20	3	20	100	0	120	1.58	TTAAGTATATATTTAGCTTA
Paxillus rubicundulus	3888--3959	37	2	36	83	8	92	1.03	TTTATTTTTTTTTTCTAATTATTTCTTATTTTTTAA
Paxillus rubicundulus	3913--3960	18	2.6	18	81	18	55	0.89	TTATTTTTTATTATTTTG
Paxillus rubicundulus	8695--8724	14	2.2	14	94	5	53	1	TATAATTTAATATA
Paxillus rubicundulus	9786--9854	27	2.6	27	83	4	86	1.48	TATTTTAAATTAAATTTCCCCTCCAAA
Paxillus rubicundulus	10176--10213	16	2.4	16	82	4	51	1.06	ATTTTTAATAGTATTA
Paxillus rubicundulus	10176--10236	17	3.8	16	74	8	52	1.09	ATTTTTTATAGTATTA
Paxillus rubicundulus	10616--10671	4	14	4	78	17	55	1.04	AAAT
Paxillus rubicundulus	10605--10670	17	3.7	17	74	23	64	1.05	TAAATAAATAAAATAAA
Paxillus rubicundulus	11091--11115	13	1.9	13	100	0	50	1.27	TAATTTTTGTATG
Paxillus rubicundulus	14742--14831	46	2	45	91	2	144	1.43	TTTATTTATATCATATGTAATTATTATTAAAGTATAGTATTTTTA
Paxillus rubicundulus	14765--14839	23	3.3	23	68	17	66	1.45	TTATTAAAGTATAGTATTTTTTC
Paxillus rubicundulus	14959--15000	19	2.1	19	86	8	57	0.97	TAAATAATTTTATTTATAT
Paxillus rubicundulus	14962--15042	33	2.4	33	76	21	80	1.01	ATTATTATTATTTTAGATTATATTTTAATTTAT
Paxillus rubicundulus	14988--15055	36	1.9	35	82	8	84	1.25	TTTATTTATATTATATTTTTTAGAGGATATTTTAA
Paxillus rubicundulus	16751--16789	18	2.4	16	87	12	53	1.58	TTAGCTTTATGTTTTA
Paxillus rubicundulus	17166--17223	9	6.5	8	81	14	53	0.87	TATTTTTT
Paxillus rubicundulus	17188--17222	18	1.9	18	94	0	61	0.9	GTTTTTATATTTTTTATA
Paxillus rubicundulus	17272--17312	22	1.9	22	85	14	59	1.31	TTTAGTTTATTAGTTTATTAAA
Paxillus rubicundulus	17424--17464	19	2.1	20	86	4	57	1.22	AATATATATATAATATATGA
Paxillus rubicundulus	18939--18992	20	2.7	19	78	16	56	0.98	ATATTAATATTATTTATAT
Paxillus rubicundulus	20025--20105	20	4.1	20	100	0	162	1.19	TAATAATTTAATAAAACTAA
Paxillus rubicundulus	20196--20221	10	2.6	10	100	0	52	1.31	TAATTATATC
Paxillus rubicundulus	21256--21288	16	2.1	16	94	0	57	1.41	TTATTTGTAGGTAAAT
Paxillus rubicundulus	21347--21377	9	3.4	9	100	0	62	0.77	TTTATTTAT
Paxillus rubicundulus	21953--21982	11	2.8	11	95	5	53	0.99	AATTTAATTTA
Paxillus rubicundulus	23371--23411	16	2.5	17	80	11	50	1.13	TTTTAATTATATATAAA
Paxillus rubicundulus	26761--26789	14	2	15	93	6	51	0.66	TTTTATTTATTTTAT
Paxillus rubicundulus	27062--27099	10	3.9	10	96	3	69	0.97	AATATATAAT
Paxillus rubicundulus	30092--30143	22	2.4	22	93	0	86	1.37	TTTTATAAATAGAAGATATAAA
Paxillus rubicundulus	30111--30216	49	2.1	50	89	6	171	1.7	AAATTTTATAAATAGAAGATATAAATTTTAAAAATGTCTCATGCCGTATC
Paxillus rubicundulus	30611--30678	24	2.9	23	79	18	77	1.18	TTATATATTAATAATTAATATTT
Paxillus rubicundulus	30852--30918	25	2.5	27	73	9	66	1.03	ATTATTTTATATTTATCTTATATTTTA
Paxillus rubicundulus	31037--31104	28	2.4	30	76	16	72	1.07	TTTTATTAATTAGAATATTTTATTATAATT
Paxillus rubicundulus	31091--31136	22	2	24	91	8	78	0.94	TTTTTATTTCTAATATTTTTAATT
Paxillus rubicundulus	32858--32893	18	1.9	19	88	5	56	1.15	ATAATAATAATAATTTTAG
Paxillus rubicundulus	32835--32900	21	3.1	21	78	8	89	1.31	TAATATTAATAATTTTATGGA
Paxillus rubicundulus	33411--33450	9	4.4	9	100	0	80	1.36	TTCTAATAT
Paxillus rubicundulus	33441--33501	27	2.3	27	97	0	113	1.67	TAATATTTCTGATGTAATATCTAATGA
Paxillus rubicundulus	33441--33487	14	3.4	14	72	16	53	1.69	TAATATTTCTGATG
Paxillus rubicundulus	33460--33507	15	3.4	14	77	16	55	1.65	TCTAATGATAATAT
Paxillus rubicundulus	34336--34376	15	2.8	16	82	10	52	1.21	TATTATATTAATTCTC
Paxillus rubicundulus	36024--36083	26	2.4	26	73	15	63	1.29	TATATGATTTAATTTCTTAATAATTT
Paxillus rubicundulus	37803--37851	23	2.1	24	85	11	66	1.17	ATTTATATTTTATAATATTTACTA
Paxillus rubicundulus	37919--37952	18	1.9	17	88	5	50	0.97	TTATTTATTTTTATTAA
Paxillus rubicundulus	39686--39739	23	2.3	24	75	12	58	1.36	TTATATATAATAATAATTATTAAT

## Sheet: Table S4
Table S4 Distribution of repeat loci in the two Paxillus mitogenomes searched by REPuter
Species	1st repeat length	Starting position	Match direction	2nd repeat length	Starting position	E-value
Pin	34	17843	F	34	17850	1.46e-12
Paxillus involutus	36	4660	F	36	4700	9.84e-12
Paxillus involutus	35	4660	F	35	4680	3.83e-11
Paxillus involutus	30	20747	R	30	20747	3.73e-10
Paxillus involutus	32	10040	R	32	10047	2.24e-09
Paxillus involutus	32	15593	F	32	15639	2.24e-09
Paxillus involutus	28	20975	F	28	20985	5.97e-09
Paxillus involutus	27	5281	R	27	5281	2.39e-08
Paxillus involutus	27	17843	F	27	17857	2.39e-08
Paxillus involutus	30	21360	F	30	21368	3.36e-08
Paxillus involutus	26	15585	F	26	15672	9.55e-08
Paxillus involutus	29	12023	R	29	12029	1.3e-07
Paxillus involutus	25	38110	R	25	38110	3.82e-07
Paxillus involutus	24	12041	R	24	12041	1.53e-06
Paxillus involutus	24	18629	R	24	18629	1.53e-06
Paxillus involutus	27	13404	F	27	17016	1.93e-06
Paxillus involutus	23	12038	R	23	12038	6.11e-06
Paxillus involutus	23	12228	F	23	38372	6.11e-06
Paxillus involutus	23	12293	R	23	12293	6.11e-06
Paxillus involutus	23	12921	R	23	12921	6.11e-06
Paxillus involutus	23	22550	R	23	22550	6.11e-06
Paxillus involutus	26	10206	R	26	13933	7.45e-06
Paxillus involutus	26	10543	F	26	16061	7.45e-06
Paxillus involutus	26	17847	R	26	37604	7.45e-06
Paxillus involutus	26	17854	R	26	37604	7.45e-06
Paxillus involutus	22	11855	C	22	19694	2.45e-05
Paxillus involutus	25	3644	F	25	21208	2.87e-05
Paxillus involutus	25	11087	F	25	11094	2.87e-05
Paxillus involutus	25	37681	F	25	37768	2.87e-05
Paxillus involutus	21	1904	F	21	1931	9.78e-05
Paxillus involutus	21	5290	F	21	22547	9.78e-05
Paxillus involutus	21	10211	R	21	13933	9.78e-05
Paxillus involutus	21	13410	F	21	17022	9.78e-05
Paxillus involutus	21	18171	R	21	18171	9.78e-05
Paxillus involutus	21	20745	R	21	20745	9.78e-05
Paxillus involutus	21	21164	P	21	32544	9.78e-05
Paxillus involutus	21	31044	F	21	31089	9.78e-05
Paxillus involutus	24	931	P	24	22412	0.00011
Paxillus involutus	24	5224	P	24	30645	0.00011
Paxillus involutus	24	5639	P	24	18145	0.00011
Paxillus involutus	24	21360	F	24	21376	0.00011
Paxillus involutus	20	715	R	20	715	0.000391
Paxillus involutus	20	3760	F	20	23183	0.000391
Paxillus involutus	20	4660	F	20	4720	0.000391
Paxillus involutus	20	4676	F	20	4716	0.000391
Paxillus involutus	20	5920	R	20	5920	0.000391
Paxillus involutus	20	8786	R	20	8786	0.000391
Paxillus involutus	20	10834	F	20	34751	0.000391
Paxillus involutus	20	12038	F	20	12045	0.000391
Paxillus involutus	20	12291	R	20	12291	0.000391
Paxillus rubicundulus	61	20024	F	61	20044	8.92e-29
Paxillus rubicundulus	41	20024	F	41	20064	9.81e-17
Paxillus rubicundulus	40	3287	F	40	3307	3.92e-16
Paxillus rubicundulus	31	320	P	31	13827	1.03e-10
Paxillus rubicundulus	31	17188	R	31	17188	1.03e-10
Paxillus rubicundulus	31	33410	F	31	33419	1.03e-10
Paxillus rubicundulus	34	33440	F	34	33467	1.64e-10
Paxillus rubicundulus	29	21346	R	29	21346	1.65e-09
Paxillus rubicundulus	29	27061	R	29	27061	1.65e-09
Paxillus rubicundulus	29	30111	F	29	30160	1.65e-09
Paxillus rubicundulus	28	17194	R	28	17194	6.58e-09
Paxillus rubicundulus	31	14754	F	31	14800	9.56e-09
Paxillus rubicundulus	27	27067	R	27	27067	2.63e-08
Paxillus rubicundulus	30	20647	F	30	20755	3.7e-08
Paxillus rubicundulus	30	30886	F	30	30972	3.7e-08
Paxillus rubicundulus	30	33439	F	30	33502	3.7e-08
Paxillus rubicundulus	29	33467	F	29	33503	1.43e-07
Paxillus rubicundulus	25	8695	R	25	8695	4.21e-07
Paxillus rubicundulus	25	17188	F	25	17197	4.21e-07
Paxillus rubicundulus	24	21353	R	24	21353	1.68e-06
Paxillus rubicundulus	27	11007	C	27	13835	2.13e-06
Paxillus rubicundulus	27	26741	P	27	28092	2.13e-06
Paxillus rubicundulus	23	10842	F	23	40350	6.74e-06
Paxillus rubicundulus	23	11556	R	23	11556	6.74e-06
Paxillus rubicundulus	23	27061	F	23	27071	6.74e-06
Paxillus rubicundulus	26	9176	F	26	15292	8.21e-06
Paxillus rubicundulus	26	9986	R	26	9991	8.21e-06
Paxillus rubicundulus	26	17443	R	26	27054	8.21e-06
Paxillus rubicundulus	22	2297	P	22	2297	2.7e-05
Paxillus rubicundulus	22	17135	R	22	17135	2.7e-05
Paxillus rubicundulus	22	17188	R	22	17188	2.7e-05
Paxillus rubicundulus	22	21346	F	22	21355	2.7e-05
Paxillus rubicundulus	22	21957	R	22	21957	2.7e-05
Paxillus rubicundulus	22	33410	F	22	33428	2.7e-05
Paxillus rubicundulus	25	17474	R	25	17487	3.16e-05
Paxillus rubicundulus	25	33431	F	25	33494	3.16e-05
Paxillus rubicundulus	21	10643	P	21	21344	0.000108
Paxillus rubicundulus	21	14764	F	21	14810	0.000108
Paxillus rubicundulus	21	17635	R	21	17635	0.000108
Paxillus rubicundulus	21	20024	F	21	20084	0.000108
Paxillus rubicundulus	21	23783	P	21	35785	0.000108
Paxillus rubicundulus	21	32834	F	21	32876	0.000108
Paxillus rubicundulus	21	37825	R	21	37825	0.000108
Paxillus rubicundulus	24	2301	P	24	21868	0.000121
Paxillus rubicundulus	24	3977	F	24	11664	0.000121
Paxillus rubicundulus	24	8784	R	24	14916	0.000121
Paxillus rubicundulus	24	14734	F	24	14775	0.000121
Paxillus rubicundulus	24	17379	F	24	28553	0.000121
Paxillus rubicundulus	24	20266	C	24	40530	0.000121
Paxillus rubicundulus	24	27776	F	24	30501	0.000121
C,complemented; F, forward; P, palindromic; R, reverse

## Sheet: Table S5
Table S5 Local BLAST searches between the mitochondrial and the nuclear genomes of two Paxillus species
Mitogenome	Nuclear Genome	Identity (%)	Alignment length (bp)	Mismatches (bp)	Gap (bp)	Mitogenome		Nuclear genome		Evalue
						From	To	From	To
Paxillus involutus	KN820751.1	100	3202	0	0	6412	9613	3202	1	0
Paxillus involutus	KN819376.1	96.748	123	4	0	31283	31405	137324	137202	2.07e-50
Paxillus involutus	KN819376.1	98.913	92	1	0	35134	35225	137202	137111	3.51e-38
Paxillus involutus	KN819376.1	89.063	128	7	2	14360	14487	137354	137474	2.73e-34
Paxillus involutus	KN819338.1	85.311	177	8	9	7697	7873	9627	9469	9.75e-39
Paxillus involutus	KN820082.1	85.915	142	13	6	7730	7870	2930	3065	4.57e-32
Paxillus involutus	KN819401.1	93.976	83	5	0	16377	16459	9209	9291	1.65e-26
Paxillus involutus	KN819323.1	89.888	89	9	0	18658	18746	205462	205550	3.58e-23
Paxillus involutus	KN819343.1	94.34	53	2	1	17213	17265	420685	420634	1.31e-12
Paxillus involutus	KN819329.1	97.561	41	1	0	17344	17384	982339	982379	7.86e-10
Paxillus involutus	KN819339.1	100	33	0	0	17591	17623	315933	315901	4.73e-07
Paxillus rubicundulus	KN829579.1	99.916	2367	2	0	7367	9733	1	2367	0
Paxillus rubicundulus	KN829643.1	100	2336	0	0	3949	6284	1	2336	0
Paxillus rubicundulus	KN831745.1	100	1090	0	0	20902	21991	1	1090	0
Paxillus rubicundulus	KN829288.1	95.382	693	21	2	6730	7422	682	1	0
Paxillus rubicundulus	KN829288.1	91.812	745	58	3	5313	6057	1428	687	0
Paxillus rubicundulus	KN829288.1	90.96	531	35	8	4611	5138	1949	1429	0
Paxillus rubicundulus	KN831749.1	91.578	748	40	3	5343	6090	1	725	0
Paxillus rubicundulus	KN831749.1	88.372	129	5	3	23777	23905	725	843	1.21e-32
Paxillus rubicundulus	KN826934.1	97.826	414	5	3	29393	29804	2484	2073	0
Paxillus rubicundulus	KN828261.1	97.019	369	11	0	7892	8260	42	410	1.65e-175
Paxillus rubicundulus	KN825328.1	98.291	351	6	0	15576	15926	974	1324	7.67e-174
Paxillus rubicundulus	KN825328.1	97.203	143	3	1	5340	5482	979	838	5.39e-61
Paxillus rubicundulus	KN829826.1	87.316	544	43	12	20082	20625	619	1136	7.73e-169
Paxillus rubicundulus	KN829826.1	90.688	247	19	3	333	577	1501	1257	1.45e-86
Paxillus rubicundulus	KN829826.1	100	48	0	0	255	302	1529	1482	2.07e-15
Paxillus rubicundulus	KN827627.1	89.278	485	40	8	20082	20566	2115	1643	2.78e-168
Paxillus rubicundulus	KN827627.1	91.566	249	15	6	333	577	1221	1467	1.86e-90
Paxillus rubicundulus	KN827367.1	97.651	298	5	2	17527	17823	3955	4251	3.72e-142
Paxillus rubicundulus	KN825707.1	94.186	258	14	1	29090	29346	1	258	1.41e-106
Paxillus rubicundulus	KN824891.1	95.547	247	2	2	17805	18051	40241	40478	6.55e-105
Paxillus rubicundulus	KN825980.1	95.96	198	6	2	16575	16772	1658	1853	6.74e-85
Paxillus rubicundulus	KN825980.1	100	88	0	0	19578	19665	1564	1651	1.2e-37
Paxillus rubicundulus	KN825980.1	100	33	0	0	17351	17383	1560	1528	4.51e-07
Paxillus rubicundulus	KN827178.1	91.163	215	17	2	39241	39454	1232	1019	5.28e-76
Paxillus rubicundulus	KN827178.1	98.387	62	1	0	37234	37295	870	809	1.59e-21
Paxillus rubicundulus	KN827324.1	100	154	0	0	10266	10419	5354	5507	2.46e-74
Paxillus rubicundulus	KN828176.1	98.276	116	2	0	15488	15603	1166	1281	7.08e-50
Paxillus rubicundulus	KN828176.1	97.674	86	2	0	34860	34945	1579	1494	3.36e-33
Paxillus rubicundulus	KN828176.1	97.778	45	1	0	38635	38679	1384	1428	4.48e-12
Paxillus rubicundulus	KN825733.1	98.131	107	1	1	39188	39293	10056	9950	2.56e-44
Paxillus rubicundulus	KN825733.1	100	50	0	0	1411	1460	9906	9955	1.6e-16
Paxillus rubicundulus	KN824837.1	96.33	109	3	1	12248	12356	26541	26434	4.29e-42
Paxillus rubicundulus	KN824887.1	100	79	0	0	8823	8901	12636	12558	1.21e-32
Paxillus rubicundulus	KN830687.1	87.931	116	7	7	37654	37766	1127	1238	1.22e-27
Paxillus rubicundulus	KN827570.1	98.611	72	1	0	835	906	3716	3645	4.38e-27
Paxillus rubicundulus	KN828812.1	97.183	71	2	0	22359	22429	2127	2197	7.33e-25
Paxillus rubicundulus	KN825046.1	98.507	67	1	0	31810	31876	18854	18920	2.64e-24
Paxillus rubicundulus	KN825046.1	100	58	0	0	7154	7211	18790	18733	5.71e-21
Paxillus rubicundulus	KN826490.1	91.803	61	3	1	19049	19107	8092	8152	9.62e-14
Paxillus rubicundulus	KN829064.1	100	40	0	0	40359	40398	1741	1702	5.79e-11
Paxillus rubicundulus	KN827356.1	97.674	43	1	0	14387	14429	1912	1954	5.79e-11
Paxillus rubicundulus	KN826791.1	93.878	49	3	0	12485	12533	4696	4744	5.79e-11
Paxillus rubicundulus	KN826990.1	97.619	42	1	0	15808	15849	4366	4407	2.08e-10
Paxillus rubicundulus	KN829737.1	100	38	0	0	1765	1802	1943	1906	7.49e-10
Paxillus rubicundulus	KN826758.1	100	38	0	0	1765	1802	6388	6425	7.49e-10
Paxillus rubicundulus	KN825261.1	100	38	0	0	25782	25819	19406	19443	7.49e-10
Paxillus rubicundulus	KN825221.1	90.741	54	3	2	21373	21424	4333	4280	7.49e-10
Paxillus rubicundulus	KN825221.1	100	35	0	0	31166	31200	4324	4358	3.48e-08
Paxillus rubicundulus	KN827266.1	97.5	40	1	0	33770	33809	5179	5218	2.69e-09
Paxillus rubicundulus	KN825927.1	97.5	40	1	0	10297	10336	8653	8614	2.69e-09
Paxillus rubicundulus	KN825218.1	90.741	54	1	4	15137	15186	2731	2784	2.69e-09
Paxillus rubicundulus	KN824964.1	100	37	0	0	30320	30356	39806	39770	2.69e-09
Paxillus rubicundulus	KN825332.1	97.5	40	0	1	21437	21475	6201	6162	9.69e-09
Paxillus rubicundulus	KN828666.1	97.436	39	0	1	38704	38741	2960	2922	3.48e-08
Paxillus rubicundulus	KN825887.1	100	34	0	0	3016	3049	8237	8204	1.25e-07
Paxillus rubicundulus	KN825043.1	93.182	44	1	2	35225	35268	25116	25157	1.25e-07
Paxillus rubicundulus	KN824830.1	95.122	41	1	1	15950	15989	30187	30147	1.25e-07
Paxillus rubicundulus	KN824921.1	100	33	0	0	7392	7424	34831	34863	4.51e-07
Paxillus rubicundulus	KN825716.1	100	32	0	0	1665	1696	6266	6297	1.62e-06
Paxillus rubicundulus	KN825302.1	100	32	0	0	36699	36730	17630	17661	1.62e-06
Paxillus rubicundulus	KN826053.1	97.059	34	1	0	35007	35040	771	804	5.83e-06
Paxillus rubicundulus	KN824938.1	100	31	0	0	29403	29433	16630	16660	5.83e-06

## Sheet: Table S6
Table S6 Species, and GenBank accession number used for phylogenetic analysis in this study
ID	Species	GenBank accession number	Order
Ast	Annulohypoxylon stygium	KF545917	Xylariales (outgroup)
Cga	Cryptococcus gattii	CP025773	Tremellales
Cne	Cryptococcus neoformans	AY101381
Tfu	Tremella fuciformis	MF422647
Tas	Trichosporon asahii	JH925097	Trichosporonales
Jan	Jaminaea angkorensis	KC628747	Microstromatales
Uma	Ustilago maydis	DQ157700	Ustilaginales
Tin	Tilletia indica	DQ993184	Tilletiales
Twa	Tilletia walkeri	EF536375
Mvi	Microbotryum cf. violaceum	KC285587	Microbotryales
Mly	Microbotryum lychnidis-dioicae	KC285586
Rmu	Rhodotorula mucilaginosa	MF694646	Sporidiobolales
Pme	Phakopsora meibomiae	GQ338834	Pucciniales
Ppa	Phakopsora pachyrhizi	GQ332420
Abi	Agaricus bisporus	JX271275	Agaricales
Ccin	Coprinopsis cinerea	NW_003307477
Lam	Laccaria amethystina	MK697669
Lbi	Laccaria bicolor	MK697670
Lde	Lyophyllum decastes	MH447974
Lsh	Lyophyllum shimeji	MH447975
Tma	Tricholoma matsutake	JX985789
Fve	Flammulina velutipes	JF799107
Led	Lentinula edodes	AB697988
Mpe	Moniliophthora perniciosa	AY376688
Mro	Moniliophthora roreri	HQ259115
Sco	Schizophyllum commune	AF402141
Pci	Pleurotus citrinopileatus	MG017444
Per	Pleurotus eryngii	KX827267
Pos	Pleurotus ostreatus	EF204913
Ppl	Pleurotus platypus	MG017445
Hru	Hygrophorus russula	MH643589
Rsa	Rhizopogon salebrosus	MH794152	Boletales
Rvi	Rhizopogon vinicolor	MH794153
Pin	Paxillus involutus	MK993563
Pru	Paxillus rubicundulus	MK993564
Hco	Hericium coralloides	KY007042	Russulales
Ldel	Lactarius deliciosus	MH319478
Lha	Lactarius hatsudake	MH319475
Lhy	Lactarius hygrophoroides	MH319477
Lpi	Lactarius piperatus	MH319479
Lvo	Lactarius volemus	MH319474
Rab	Russula abietina	MH138073
Rle	Russula lepida	MH138075
Rco	Russula compacta	MH138072
Rfo	Russula foetens	MH138074
Rvir	Russula virecsens	MH138076
Hir	Heterobasidion irregulare	KF957635
Fpa	Fomitopsis palustris	AP017926	Polyporales
Gap	Ganoderma applanatum	KR109212
Gleu	Ganoderma leucocontextum	MH252534
Gts	Ganoderma tsugae	MH252533
Gca	Ganoderma calidophilum	MH252535
Glu	Ganoderma lucidum	KC763799
Gme	Ganoderma meredithae	KP410262
Gsi	Ganoderma sinense	KF673550
Tci	Trametes cingulata	GU723273
Pra	Phlebia radiata	HE613568
Lsu	Laetiporus sulphureus	MG519331
Cap	Cantharellus appalachiensis	MG602716	Cantharellales
Cci	Cantharellus cibarius	KC573037
Clu	Cantharellus lutescens	MG602719
Rso	Rhizoctonia solani	KC352446
